# Supplementary material for: Transcriptomic and epigenetic profiling of neuroblastoma states in response to RBM39 degrader
Source: Sci Data. 2025 Dec 9;13:95. doi: 10.1038/s41597-025-06408-4 (PMC12830888; doi:10.1038/s41597-025-06408-4)
Supplement: Supplementary file 1 — Supplementary Table 1 [file 41597_2025_6408_MOESM1_ESM.xlsx]

## Sheet: 1a_RNAseq_fastq_screen
Fastq_FileName	Human	Mouse	Yeast	Ecoli	Vectors
2358050_NB14_CTRL1_R1_001	96.56	30.16	0.29	0	0.06
2358050_NB14_CTRL1_R2_001	96.08	30.09	0.37	0	0.32
2358051_NB14_CTRL2_R1_001	96.85	29.6	0.26	0	0.06
2358051_NB14_CTRL2_R2_001	96.27	29.74	0.34	0	0.45
2358052_NB14_Res1_R1_001	94.59	28.98	0.31	0	0.04
2358052_NB14_Res1_R2_001	94.15	28.95	0.41	0	0.25
2358053_NB14_Res2_R1_001	92.51	30.85	0.28	0	0.06
2358053_NB14_Res2_R2_001	91.76	30.52	0.38	0	0.38
2059013_SKNAS-CONT-001_S48_L002_R1_001	93.61	33.38	0.52	0	0.18
2059013_SKNAS-CONT-001_S48_L002_R2_001	93.02	34.16	0.75	0	0.58
2059014_SKNAS-CONT-002_S49_L002_R1_001	97.4	32.19	0.61	0	0.19
2059014_SKNAS-CONT-002_S49_L002_R2_001	96.54	32.77	0.76	0	0.74
2059015_SKNAS-CONT-003_S50_L002_R1_001	95.25	40.3	0.67	0	0.25
2059015_SKNAS-CONT-003_S50_L002_R2_001	94.39	40.32	0.86	0	0.63
2059016_SKNAS-TUMOR-001_S51_L002_R1_001	94.31	32.55	0.79	0	0.18
2059016_SKNAS-TUMOR-001_S51_L002_R2_001	93.84	32.83	0.92	0	0.59
2059017_SKNAS-TUMOR-002_S52_L002_R1_001	93.1	34.39	0.63	0	0.19
2059017_SKNAS-TUMOR-002_S52_L002_R2_001	92.44	34.93	0.88	0	0.76
2059018_SKNAS-TUMOR-003_S53_L002_R1_001	99	45.94	0.49	0	0.18
2059018_SKNAS-TUMOR-003_S53_L002_R2_001	98.12	45.88	0.64	0	0.69
2059019_SIMA-CONT-001_S54_L002_R1_001	98.55	33.44	0.49	0	0.22
2059019_SIMA-CONT-001_S54_L002_R2_001	97.99	33.85	0.62	0	0.49
2059020_SIMA-CONT-002_S55_L002_R1_001	97.54	31.97	0.63	0	0.18
2059020_SIMA-CONT-002_S55_L002_R2_001	96.83	32.53	0.75	0	0.68
2059021_SIMA-CONT-003_S56_L002_R1_001	97.59	32.9	0.51	0	0.15
2059021_SIMA-CONT-003_S56_L002_R2_001	96.91	33.24	0.69	0	0.56
2059022_SIMA-TUMOR-001_S57_L002_R1_001	56.12	71.71	0.9	0	0.21
2059022_SIMA-TUMOR-001_S57_L002_R2_001	56.06	71.17	0.94	0	0.77
2059023_SIMA-TUMOR-002_S63_L003_R1_001	94.81	56.02	0.67	0	0.19
2059023_SIMA-TUMOR-002_S63_L003_R2_001	93.87	55.61	0.95	0	0.67
2059024_SIMA-TUMOR-003_S64_L003_R1_001	74.65	56.95	0.99	0	0.18
2059024_SIMA-TUMOR-003_S64_L003_R2_001	74.25	56.94	1.13	0	0.63

## Sheet: 1b_RNAseq_mapping_QC
GEO Series(Reanalysis)	GEO Accession	GEO SuperSeries	SAMPLE	BATCH	GROUP	PROTOCOL	BASE_CODING	BASE_INTERGENIC	BASE_INTRON	BASE_RIBOSOMAL	BASE_UTR	DUPLICATION	FRAGMENT_COUNT	MAPPED	READS_MAPPED	READS_RAW	READS_TRIMMED	READS_UNMAPPED	UNMAPPED	INSERT_SIZE
GSE299173	GSM5012421	GSE164506	2059013_SKNAS-CONT-001	SKNAS	Control	RNAseq	48.86	5.63	9.63	0.08	35.8	35.84	8.57524e+07	98.27	250005812	255158720	254415534	3457390	1.36	255
GSE299173	GSM5012422	GSE164506	2059014_SKNAS-CONT-002	SKNAS	Control	RNAseq	50.48	6.26	7.65	0.09	35.52	39.31	7.34928e+07	97.97	216666944	222180468	221151352	3595964	1.63	258
GSE299173	GSM5012423	GSE164506	2059015_SKNAS-CONT-003	SKNAS	Control	RNAseq	38.15	8.6	14.9	0.18	38.17	44.47	5.39702e+07	97.51	207582440	213511316	212876978	3998502	1.88	217
GSE299173	GSM5012424	GSE164506	2059016_SKNAS-TUMOR-001	SKNAS	Resistant	RNAseq	42.72	8.25	15.18	0.11	33.73	32.25	6.97419e+07	98.12	225262766	230330292	229586338	3243432	1.41	215
GSE299173	GSM5012425	GSE164506	2059017_SKNAS-TUMOR-002	SKNAS	Resistant	RNAseq	41.75	8.34	17.66	0.08	32.16	36.17	6.51697e+07	97.37	220246128	227029014	226184216	4363340	1.93	208
GSE299173	GSM5012426	GSE164506	2059018_SKNAS-TUMOR-003	SKNAS	Resistant	RNAseq	35.76	8.13	13.2	0.1	42.8	50.29	4.69525e+07	97.5	193404670	199216460	198361436	3613298	1.82	218
GSE299173	GSM5012415	GSE164506	2059019_SIMA-CONT-001	SIMA	Control	RNAseq	47.73	6.58	7.97	0.08	37.65	37.68	6.51321e+07	98	194286448	198730254	198244566	2697972	1.36	237
GSE299173	GSM5012416	GSE164506	2059020_SIMA-CONT-002	SIMA	Control	RNAseq	47.12	6.72	9.45	0.11	36.61	34.97	7.02488e+07	97.97	208272840	213398244	212598674	3221570	1.52	232
GSE299173	GSM5012417	GSE164506	2059021_SIMA-CONT-003	SIMA	Control	RNAseq	47.29	6.5	9.27	0.11	36.83	33.95	4.95115e+07	97.91	147779808	151383994	150937076	2365268	1.57	232
GSE299173	GSM5012418	GSE164506	2059022_SIMA-TUMOR-001	SIMA	Resistant	RNAseq	22.54	18.13	28.97	0.53	29.83	34.12	9.11751e+06	96.57	55317840	57530060	57284222	1413304	2.47	170
GSE299173	GSM5012419	GSE164506	2059023_SIMA-TUMOR-002	SIMA	Resistant	RNAseq	26.14	10.66	15.79	0.31	47.1	49.23	1.72057e+07	95.98	92765348	96961122	96651802	2496774	2.58	197
GSE299173	GSM5012420	GSE164506	2059024_SIMA-TUMOR-003	SIMA	Resistant	RNAseq	32.14	13.45	19.03	0.31	35.06	33.4	1.67747e+07	96.86	71044124	73594706	73344620	1558436	2.12	195
GSE299173	GSM7989976	GSE251920	2358050_NB14_CTRL1	NB14	Control	RNAseq	41.48	6.59	15.56	0.13	36.24	29.01	3.96776e+07	98.25	128900042	131490986	131195854	1658098	1.26	212
GSE299173	GSM7989977	GSE251920	2358051_NB14_CTRL2	NB14	Control	RNAseq	41.83	6.56	15.37	0.14	36.1	26.44	33205528	98.05	107792434	110343560	109939186	1585464	1.44	221
GSE299173	GSM7989978	GSE251920	2358052_NB14_Res1	NB14	Resistant	RNAseq	31.38	9.14	29.77	0.13	29.58	22.5	2.65616e+07	97.78	112535336	115306494	115091636	1676488	1.46	191
GSE299173	GSM7989979	GSE251920	2358053_NB14_Res2	NB14	Resistant	RNAseq	32.07	8.96	27.03	0.17	31.76	22.84	2.26678e+07	97.51	92993056	95615534	95368946	1711604	1.79	200
