# Supplementary material for: Transcriptomic and epigenetic profiling of neuroblastoma states in response to RBM39 degrader
Source: Sci Data. 2025 Dec 9;13:95. doi: 10.1038/s41597-025-06408-4 (PMC12830888; doi:10.1038/s41597-025-06408-4)
Supplement: Supplementary file 2 — Supplementary Table 2 [file 41597_2025_6408_MOESM2_ESM.xlsx]

## Sheet: 2a_ATACseq_fastq_screen
	Human	Mouse	Yeast	Ecoli	Vectors
2064692_SKNAS-Vel-01_S2_L001_R1_001	97.35	5.53	0.24	0	0.06
2064692_SKNAS-Vel-01_S2_L001_R2_001	96.96	5.47	0.26	0	2.98
2064692_SKNAS-Vel-01_S2_L002_R1_001	97.33	5.46	0.22	0	0.04
2064692_SKNAS-Vel-01_S2_L002_R2_001	96.83	5.49	0.23	0	2.98
2064693_SKNAS-Vel-02_S3_L001_R1_001	97.85	5.9	0.22	0	0.05
2064693_SKNAS-Vel-02_S3_L001_R2_001	96.78	5.93	0.25	0	2.42
2064693_SKNAS-Vel-02_S3_L002_R1_001	97.9	5.96	0.23	0	0.05
2064693_SKNAS-Vel-02_S3_L002_R2_001	96.75	5.81	0.24	0	2.43
2064694_SKNAS-IR1-01_S4_L001_R1_001	96.95	5.12	0.17	0	0.04
2064694_SKNAS-IR1-01_S4_L001_R2_001	95.31	5.15	0.18	0	3.42
2064694_SKNAS-IR1-01_S4_L002_R1_001	96.94	5.21	0.16	0	0.04
2064694_SKNAS-IR1-01_S4_L002_R2_001	95.23	5.26	0.18	0	3.45
2064695_SKNAS-IR1-02_S5_L001_R1_001	97.41	5.57	0.2	0	0.03
2064695_SKNAS-IR1-02_S5_L001_R2_001	96.62	5.6	0.22	0	3.33
2064695_SKNAS-IR1-02_S5_L002_R1_001	97.49	5.44	0.21	0	0.04
2064695_SKNAS-IR1-02_S5_L002_R2_001	96.61	5.49	0.17	0	3.35
2064696_SKNAS-IR2-01_S6_L001_R1_001	97.29	6.09	0.25	0	0.07
2064696_SKNAS-IR2-01_S6_L001_R2_001	94.93	5.97	0.27	0	2.16
2064696_SKNAS-IR2-01_S6_L002_R1_001	97.33	5.99	0.28	0	0.07
2064696_SKNAS-IR2-01_S6_L002_R2_001	94.71	5.86	0.26	0	2.25
2064697_SKNAS-IR2-02_S7_L001_R1_001	96.99	5.76	0.27	0	0.08
2064697_SKNAS-IR2-02_S7_L001_R2_001	95.73	5.77	0.27	0	2.82
2064697_SKNAS-IR2-02_S7_L002_R1_001	97.1	5.71	0.24	0	0.05
2064697_SKNAS-IR2-02_S7_L002_R2_001	95.68	5.87	0.26	0	2.85

## Sheet: 2b_ATACseq_mapping_QC
DUPLICATION	FRAGMENTS_NUCLEOSOME_FREE	MAPPED	PEAKS_NUCLEOSOME_FREE	READS_MAPPED_NONDUP	READS_MAPPED_TOTAL	READS_RAW	READS_TRIMMED	SAMPLE	STATUS	BATCH	GROUP	Nucleosome_Free	Nucolesome-free peaks
45.57	13839503	99.66	16476	108841323	199957821	200713904	200631244	2064692_SKNAS-Vel-01	PASS	SKNAS	Control	13839503	16831
49.03	9461936	99.65	10290	75794014	148691207	149269188	149206455	2064693_SKNAS-Vel-02	PASS	SKNAS	Control	9461936	10591
23.34	50555471	99.58	93544	241408225	314911363	316341540	316239974	2064694_SKNAS-IR1-01	PASS	SKNAS	Resistant	50555471	94261
23.47	40357329	99.68	61020	202307181	264363271	265298280	265215222	2064695_SKNAS-IR1-02	PASS	SKNAS	Resistant	40357329	61648
83.63	6391232	99.61	11402	53867797	328994008	330430694	330274889	2064696_SKNAS-IR2-01	PASS	SKNAS	Resistant	6391232	11714
81.79	6556178	99.68	11351	52541674	288492290	289514362	289409127	2064697_SKNAS-IR2-02	PASS	SKNAS	Resistant	6556178	11681

## Sheet: 2c_ATACseq_insert_size
ID	InsertSize	BATCH	GROUP	PROTOCOL
2064692_SKNAS-Vel-01	142	SKNAS	Control	ATACseq
2064693_SKNAS-Vel-02	144	SKNAS	Control	ATACseq
2064694_SKNAS-IR1-01	113	SKNAS	Resistant	ATACseq
2064695_SKNAS-IR1-02	119	SKNAS	Resistant	ATACseq
2064696_SKNAS-IR2-01	156	SKNAS	Resistant	ATACseq
2064697_SKNAS-IR2-02	153	SKNAS	Resistant	ATACseq
