# Supplementary material for: Transcriptomic and epigenetic profiling of neuroblastoma states in response to RBM39 degrader
Source: Sci Data. 2025 Dec 9;13:95. doi: 10.1038/s41597-025-06408-4 (PMC12830888; doi:10.1038/s41597-025-06408-4)
Supplement: Supplementary file 3 — Supplementary Table 3 [file 41597_2025_6408_MOESM3_ESM.xlsx]

## Sheet: 3a_Cut&Tag_fastq_screen
Fastq_FileName	Human	Mouse	Yeast	Ecoli	Vectors
2362183_SKNAS-Naive-H3K27ac-01_S24_L002_R1_001	82.22	2.85	0.08	13.01	0.44
2362183_SKNAS-Naive-H3K27ac-01_S24_L002_R2_001	83.13	3.04	0.1	13.24	0.51
2362184_SKNAS-Naive-H3K27ac-02_S25_L002_R1_001	82.38	2.81	0.08	13.36	0.45
2362184_SKNAS-Naive-H3K27ac-02_S25_L002_R2_001	82.81	3.05	0.09	13.54	0.59
2362185_SKNAS-IR1-H3K27ac-01_S26_L002_R1_001	76.09	2.58	0.05	19.53	0.64
2362185_SKNAS-IR1-H3K27ac-01_S26_L002_R2_001	75.61	2.7	0.08	19.51	0.73
2362186_SKNAS-IR1-H3K27ac-02_S21_L001_R1_001	73.77	2.5	0.07	21.05	0.71
2362186_SKNAS-IR1-H3K27ac-02_S21_L001_R2_001	73.31	2.63	0.07	21.13	0.79
2362187_SKNAS-IR2-H3K27ac-01_S22_L001_R1_001	78.2	2.83	0.09	17.54	0.57
2362187_SKNAS-IR2-H3K27ac-01_S22_L001_R2_001	76.35	2.87	0.07	17.23	0.63
2362188_SKNAS-IR2-H3K27ac-02_S23_L001_R1_001	71.77	2.5	0.07	17.33	0.56
2362188_SKNAS-IR2-H3K27ac-02_S23_L001_R2_001	70.77	2.66	0.07	17.3	0.66
2411783_NB14-ctrl1-H3K27Ac-01_S15_L001_R1_001	41.38	1.61	0.03	49.1	1.75
2411783_NB14-ctrl1-H3K27Ac-01_S15_L001_R2_001	41.02	1.68	0.05	48.9	1.81
2411783_NB14-ctrl1-H3K27Ac-01_S15_L002_R1_001	41.16	1.59	0.04	49.24	1.75
2411783_NB14-ctrl1-H3K27Ac-01_S15_L002_R2_001	40.93	1.66	0.04	49.06	1.82
2411784_NB14-ctrl2-H3K27Ac-02_S16_L001_R1_001	57.01	2.29	0.07	35.96	1.22
2411784_NB14-ctrl2-H3K27Ac-02_S16_L001_R2_001	56.65	2.32	0.06	35.89	1.36
2411784_NB14-ctrl2-H3K27Ac-02_S16_L002_R1_001	57.15	2.26	0.06	35.62	1.23
2411784_NB14-ctrl2-H3K27Ac-02_S16_L002_R2_001	56.76	2.35	0.05	35.48	1.34
2411785_NB14-IR1-H3K27Ac-01_S17_L001_R1_001	33.63	2.3	0.05	55.33	2.07
2411785_NB14-IR1-H3K27Ac-01_S17_L001_R2_001	32.81	2.26	0.05	54.11	2.08
2411785_NB14-IR1-H3K27Ac-01_S17_L002_R1_001	33.52	2.12	0.04	55.49	2.01
2411785_NB14-IR1-H3K27Ac-01_S17_L002_R2_001	32.78	2.14	0.03	54.3	2.01
2411786_NB14-IR2-H3K27Ac-02_S18_L001_R1_001	45.66	2.45	0.04	45.11	1.59
2411786_NB14-IR2-H3K27Ac-02_S18_L001_R2_001	45.18	2.46	0.05	44.72	1.67
2411786_NB14-IR2-H3K27Ac-02_S18_L002_R1_001	45.4	2.4	0.05	45.16	1.6
2411786_NB14-IR2-H3K27Ac-02_S18_L002_R2_001	44.99	2.51	0.05	44.86	1.63

## Sheet: 3b_CUT&Tag_mapping_QC
GEO Series(Reanalysis)	GEO Accession	GEO SuperSeries	SAMPLE	BATCH	GROUP	PROTOCOL	DUPLICATION	FRAGMENTS_PROPERLY_PAIRED	MAPPED	READS_MAPPED_NONDUP	READS_MAPPED_TOTAL	READS_RAW	READS_TRIMMED	INSERT_SIZE
GSE299170	GSM7989951	GSE251920	2362183_SKNAS-Naive-H3K27ac-01	SKNAS	Control	CUTTAG	78.04	5850962	99.13	13544127	61685311	62387974	62226306	167
GSE299170	GSM7989952	GSE251920	2362184_SKNAS-Naive-H3K27ac-02	SKNAS	Control	CUTTAG	78.02	5561435	99.18	12903131	58701613	59358152	59186632	169
GSE299170	GSM7989953	GSE251920	2362185_SKNAS-IR1-H3K27ac-01	SKNAS	Resistant	CUTTAG	77.97	2805022	99.06	6554055	29745206	30138156	30027954	149
GSE299170	GSM7989954	GSE251920	2362186_SKNAS-IR1-H3K27ac-02	SKNAS	Resistant	CUTTAG	75.77	3068688	99.06	7079214	29213474	29596222	29491088	157
GSE299170	GSM7989955	GSE251920	2362187_SKNAS-IR2-H3K27ac-01	SKNAS	Resistant	CUTTAG	84.48	4017122	98.81	9305680	59950923	60835006	60671952	196
GSE299170	GSM7989956	GSE251920	2362188_SKNAS-IR2-H3K27ac-02	SKNAS	Resistant	CUTTAG	80.72	3867238	98.95	8887810	46106959	46726904	46597720	182
GSE299170	GSM7989957	GSE251920	NB14-ctrl1-H3K27Ac-01	NB14	Control	CUTTAG	74.57	2369322	98.98	5510413	21666131	21976012	21888386	172
GSE299170	GSM7989958	GSE251920	NB14-ctrl2-H3K27Ac-02	NB14	Control	CUTTAG	78.38	2297697	98.95	5346688	24734857	25159662	24996980	158
GSE299170	GSM7989959	GSE251920	NB14-IR1-H3K27Ac-01	NB14	Resistant	CUTTAG	72.36	1884459	98.72	4526437	16377431	16733490	16589864	180
GSE299170	GSM7989960	GSE251920	NB14-IR2-H3K27Ac-02	NB14	Resistant	CUTTAG	66.32	3795326	98.95	8752999	25985599	26394880	26261356	165
